# Supplementary material for: Neuro-Urology and Biobanking: An Integrated Approach for Advancing Research and Improving Patient Care
Source: Int J Mol Sci. 2023 Sep 19;24(18):14281. doi: 10.3390/ijms241814281 (PMC10531693; doi:10.3390/ijms241814281)
Supplement: Supplementary file 1 [file ijms-24-14281-s001.zip]

Archive with 1 entries (1 files):
- ijms-2584108-supplementary.pdf
